# Supplementary material for: Carvacrol Essential Oil: A Natural Antibiotic against Zoonotic Multidrug-Resistant Staphylococcus Species Isolated from Diseased Livestock and Humans
Source: Antibiotics (Basel). 2021 Oct 30;10(11):1328. doi: 10.3390/antibiotics10111328 (PMC8614821; doi:10.3390/antibiotics10111328)
Supplement: Supplementary file 1 [file antibiotics-10-01328-s001.zip]

Archive with 1 entries (1 files):
- antibiotics-1412595-supplementary.pdf
